# Supplementary material for: Identifying Transcripts with Tandem Duplications from RNA-Sequencing Data to Predict BRCA1-Type Primary Breast Cancer
Source: Cancers (Basel). 2022 Jan 31;14(3):753. doi: 10.3390/cancers14030753 (PMC8833645; doi:10.3390/cancers14030753)
Supplement: Supplementary file 1 [file cancers-14-00753-s001.zip]

Archive with 2 entries (2 files):
- Supplementary Tables 1-2.xlsx
- Supplementary Figures 1-2.pdf
